# Supplementary material for: Stereotactic Body Radiotherapy of Colorectal Cancer Oligometastases to the Liver: Three Years Follow-Up
Source: Cancers (Basel). 2025 Aug 28;17(17):2823. doi: 10.3390/cancers17172823 (PMC12427416; doi:10.3390/cancers17172823)
Supplement: Supplementary file 1 [file cancers-17-02823-s001.zip]

Archive with 1 entries (1 files):
- cancers-3827898-supplementary.pdf
